# Supplementary material for: In vivo vitamin D target genes interconnect key signaling pathways of innate immunity
Source: PLoS One. 2024 Jul 23;19(7):e0306426. doi: 10.1371/journal.pone.0306426 (PMC11265685; doi:10.1371/journal.pone.0306426)
Supplement: S8 Fig — The IGV browser was used to visualize ChIP-seq results for H3K4me3 (purple) [27], H3K27ac (green) [27] and VDR (red) [28] as well as FAIRE-seq data (turquois) [26] obtained in THP-1 cells that had been treated for 24 h with solvent (EtOH) or 1,25(OH)2D3 (1,25D). The target genes are classified based on strong (A) and weaker (B) VDR binding to their enhancers and TSS regions (shaded in grey). The peak tracks display merged data from the three biological repeats. Gene structures are shown in blue and vitamin D target genes are highlighted in red. The genomic regions 1 Mb up- and downstream of each gene’s TSS were inspected but only the areas relevant for 1,25(OH)2D3-dependent regulation are displayed. (ZIP) [file pone.0306426.s008.zip]

Archive with 2 entries (2 files):
- S8B_Fig.pdf
- S8A_Fig.pdf
