# Supplementary material for: In vivo vitamin D target genes interconnect key signaling pathways of innate immunity
Source: PLoS One. 2024 Jul 23;19(7):e0306426. doi: 10.1371/journal.pone.0306426 (PMC11265685; doi:10.1371/journal.pone.0306426)
Supplement: S1 Table — Age, gender, BMI and serum levels of vitamin D3, Ca and 25(OH)D3 as well as percentage of monocytes in PBMCs at d0 and d1 are indicated. (XLSX) [file pone.0306426.s009.xlsx]

## Sheet: Sheet1
Age range	Gender	BMI	Vitamin D3 (d0) ng/ml	Vitamin D3 (d1) ng/ml	delta vitamin D3 (d1-d0) ng/ml	Ca (d0) mM	Ca (d1) mM	Ca (d1/d0)	25(OH)D3 (d0) nM	25(OH)D3 (d1) nM	25(OH)D3 (d1/d0)	% monocyte (d0)	% monocyte (d1)
20-24	F	22.6	0.566	94.4	93.834	2.28	2.26	0.991228	116.75	146.5	1.25482	42.8969	39.1839
20-24	F	21.7	2.34	96.2	93.86	2.21	2.21	1	61	75.25	1.23361	32.366	30.3258
30-34	M	22.7	0	69.5	69.5	2.33	2.34	1.00429	53.75	71.5	1.33023	40.9918	36.2744
20-24	F	23.9	3.67	107	103.33	2.24	2.22	0.991071	81	99.5	1.2284	37.5561	38.3085
26-30	M	23	9.58	70.9	61.32	2.33	2.32	0.995708	71	82.5	1.16197	52.1441	47.2806
20-24	F	22.2	0.566	91.6	91.034	2.28	2.33	1.02193	73.75	93.5	1.2678	45.2996	41.8104
20-24	M	23.5	7.4	109	101.6	2.34	2.31	0.987179	104	127.5	1.22596	35.5676	35.3048
20-24	F	24.5	4	107	103	2.24	2.31	1.03125	89.75	112.5	1.25348	26.9606	27.8019
40-44	M	23.2	2.44	84.7	82.26	2.39	2.35	0.983264	75.75	87.75	1.15842	42.3979	41.3788
20-24	M	21.4	0	74.8	74.8	2.28	2.26	0.991228	51	68.5	1.34314	45.8461	45.3086
36-40	F	22.4	0	100	100	2.32	2.34	1.00862	46.25	66	1.42703	44.7011	43.1431
20-24	M	24.1	8.79	79.4	70.61	2.5	2.37	0.948	78.5	87.25	1.11146	48.2818	47.3173
26-30	M	25.6	0	86.5	86.5	2.37	2.27	0.957806	57.5	82.5	1.43478	32.7296	30.5832
50-54	M	25.1	14.8	76.3	61.5	2.35	2.23	0.948936	108.75	126	1.15862	39.6411	36.5853
20-24	F	21.7	3.72	94.9	91.18	2.27	2.29	1.00881	60.75	80.5	1.3251	40.0164	39.9136
40-44	M	21.6	0	106	106	2.23	2.24	1.00448	44.25	68.25	1.54237	43.2991	37.9671
26-30	F	20.8	0	94.1	94.1	2.31	2.33	1.00866	36.5	68.25	1.86986	33.019	30.2195
26-30	F	21.4	13.9	128	114.1	2.31	2.3	0.995671	79.25	98	1.23659	28.7635	29.0136
20-24	F	20.9	3.76	82.6	78.84	2.27	2.32	1.02203	61.5	79.25	1.28862	31.8669	30.6682
20-24	F	23.2	7.62	105	97.38	2.33	2.3	0.987124	61.25	77	1.25714	51.9551	45.6617
20-24	F	21.1	2.73	197	194.27	2.39	2.39	1	93.75	130	1.38667	43.1639	45.2315
30-34	M	21.6	8.15	89.5	81.35	2.35	2.27	0.965957	61.25	80.25	1.3102	35.2425	36.3273
20-24	M	24.1	0	88.3	88.3	2.45	2.47	1.00816	43.75	69.75	1.59429	31.6687	28.7953
26-30	M	22.6	2.75	73.6	70.85	2.33	2.3	0.987124	53	66	1.24528	38.446	37.108
26-30	M	22.8	0.946	70.3	69.354	2.3	2.37	1.03043	76.5	87.25	1.14052	44.3155	37.6373
