# Supplementary material for: In vivo vitamin D target genes interconnect key signaling pathways of innate immunity
Source: PLoS One. 2024 Jul 23;19(7):e0306426. doi: 10.1371/journal.pone.0306426 (PMC11265685; doi:10.1371/journal.pone.0306426)
Supplement: S2 Table — The 61 selected vitamin D target genes are characterized. All data related to the analysis presented in this study are contained in this table. Fastq files of the raw data can be found at Gene Expression Omnibus (GEO, www.ncbi.nlm.nih.gov/geo) with accession numbers GSE260981. (XLSX) [file pone.0306426.s010.xlsx]

## Sheet: 61 targets
Gene	Full name	Biological molecule	Primary role	Known target?	In KEGG ?	Role in pathway?	Net effect	median logFC	FDR	min d0	max d0	median d0	NET FORMATION	TLR	CHEMOKINE	PHAGOSOME	NRL	CLR	APOPTOSIS	IL17	how many pathways?	logFC rank #	median d0 rank #	pathway rank #	sum of ranks	logFC_Ind01	logFC_Ind02	logFC_Ind03	logFC_Ind04	logFC_Ind05	logFC_Ind06	logFC_Ind07	logFC_Ind08	logFC_Ind09	logFC_Ind10	logFC_Ind11	logFC_Ind12	logFC_Ind13	logFC_Ind14	logFC_Ind15	logFC_Ind16	logFC_Ind17	logFC_Ind18	logFC_Ind20	logFC_Ind21	logFC_Ind22	logFC_Ind23	logFC_Ind24	logFC_Ind25
NFKBIZ	NFKB inhibitor zeta	adaptor protein	signaling	yes	no	Inhibitory	up	-0.101725	0.00890688	331.669	772.193	554.827	yes	yes	yes	no	yes	yes	yes	yes	7	8	55	61.0001	124	0.0815362	-0.0869233	-0.0819107	-0.182871	-0.063879	-0.077274	-0.0764193	-0.327868	-0.00360459	-0.0665686	0.0799254	0.127963	-0.329385	-0.172442	-0.175116	-0.206607	-0.026015	0.128832	-0.204797	-0.454679	-0.134292	-0.149797	-0.306137	-0.101725
NFKBIA	NFKB inhibitor alpha	adaptor protein	signaling	yes	yes	Inhibitory	up	-0.243631	8.57172e-05	145.968	472.66	336.229	yes	yes	yes	no	yes	yes	yes	yes	7	42	47	61.0001	150	-0.411647	0.112886	-0.305116	-0.0397122	-0.208087	0.0363073	-0.246771	-0.104196	-0.719555	-0.204986	-0.0463022	-0.316708	-0.384511	-0.492726	-0.149324	-0.13386	-0.406006	-0.373926	-0.180936	-0.538808	-0.243631	0.0996789	0.00895622	-0.598656
FOSL2	FOS like 2, AP-1 transcription factor subunit	transcription factor	gene expression	yes	no	Activating	down	-0.292045	0.00793994	236.468	825.676	504.98	no	yes	no	no	yes	yes	yes	yes	5	46	52	43.5715	141.572	-0.417181	0.0341801	0.0226531	0.0021534	0.0251537	0.484087	-0.520593	-0.258296	-0.550158	-0.336821	-0.154099	-0.406948	-0.443631	-0.253135	-0.273199	0.199704	-0.318098	-0.320591	-0.203442	-0.404597	-0.51688	-0.432719	-0.292045	-0.619259
JDP2	Jun dimerization protein 2	transcription factor	gene expression	yes	no	Activating	down	-0.427067	2.20464e-06	14.5968	103.937	44.5914	no	yes	no	no	yes	yes	yes	yes	5	56	12	43.5715	111.572	-0.444275	-0.798022	-0.994917	-0.421407	-0.335295	-0.296766	-0.907237	0.378197	-0.436939	-0.129581	-0.0547092	-0.79098	-0.516396	-0.262013	0.415573	-0.809051	-0.427067	-0.511459	-0.248871	-0.315996	-0.459603	-0.600949	-0.29884	-0.758799
TNFAIP3	TNF alpha induced protein 3	adaptor protein	signaling	yes	yes	Inhibitory	up	-0.393758	0.00313472	300.889	1560.8	893.299	no	yes	no	no	yes	no	no	yes	3	55	58	26.1429	139.143	-0.50083	0.241649	0.0872013	-0.0593418	-0.00828311	-0.0789167	-0.488758	-0.618997	-0.647715	-0.393758	0.278785	-0.613405	-0.7067	-0.297849	-0.262674	0.108997	-0.480358	-0.538713	-0.65412	-0.64048	-0.731706	-0.0370586	-0.275035	-0.752158
PIK3R1	phosphoinositide-3-kinase regulatory subunit 1	adaptor protein	signaling	yes	yes	Activating	down	-0.128444	0.0187351	349.844	965.463	559.005	yes	yes	yes	no	no	yes	yes	no	5	14	56	43.5715	113.572	-0.179053	-0.0269677	0.259507	-0.0288303	-0.0869393	-0.170555	-0.0796298	-0.104852	-0.16984	-0.0383684	0.0718663	-0.128444	-0.381832	-0.195807	-0.0621316	0.147784	-0.363612	-0.165966	-0.194616	-0.128555	-0.406465	0.0191504	-0.296106	0.0521341
DUSP6	dual specificity phosphatase 6	enzyme	signaling	yes	yes	Inhibitory	down	0.25434	0.0152384	44.4376	294.45	120.97	no	yes	no	no	yes	yes	no	no	3	44	33	26.1429	103.143	0.169768	-0.364708	0.528536	-0.240699	0.13896	-0.00707146	0.475399	0.340171	0.675175	0.188476	-0.160956	0.25434	0.106013	0.899838	0.279167	0.372667	0.728296	0.616995	0.241496	0.130395	0.432106	0.430881	-0.116264	0.535297
CLEC7A	C-type lectin domain containing 7A	receptor	signaling	yes	yes	Activating	down	-0.182555	0.00973716	138.208	391.742	234.099	yes	no	no	yes	no	yes	no	no	3	27	43	26.1429	96.1429	-0.091335	-0.387089	-0.182555	-0.417944	-0.140856	-0.244896	0.233177	-0.073917	-0.186471	-0.0377776	-0.0173399	-0.0797988	-0.340607	-0.12902	-0.21797	-0.381564	-0.117436	0.104608	-0.258279	-0.255641	0.149113	-0.331286	-0.185996	0.171291
PLCG2	phospholipase C gamma 2	enzyme	signaling	no	yes	Activating	down	-0.192562	0.0344322	23.829	57.2342	41.1436	yes	no	yes	no	no	yes	no	no	3	32	11	26.1429	69.1429	-0.502052	-0.26197	-0.0200083	0.141326	-0.119795	-0.524932	-0.240174	-0.196512	-0.300629	0.0937014	0.120569	-0.192562	-0.106724	-0.426644	-0.993979	-0.0660897	-0.284015	0.0624263	-0.39144	-0.110218	-0.138016	-0.575742	-0.421523	0.244995
PLCB1	phospholipase C beta 1	enzyme	signaling	yes	yes	Activating	down	-0.127917	0.0258554	28.18	84.1057	66.1398	yes	no	yes	no	yes	no	no	no	3	12	22	26.1429	60.1429	0.000858718	-0.399473	0.354581	-0.31364	-0.118488	-0.326787	-0.425756	0.0883035	0.0356722	-0.195396	-0.0895679	-0.460809	-0.271636	0.263449	-0.367196	-0.228769	0.621475	-0.0548398	-0.329123	-0.118264	-0.127917	-0.56657	-0.234163	0.14862
NCF2	neutrophil cytosolic factor 2	adaptor protein	signaling	yes	yes	Activating	down	-0.128227	0.000807697	243.797	557.041	375.935	yes	no	yes	yes	no	no	no	no	3	13	50	26.1429	89.1429	-0.053576	-0.30977	-0.111548	-0.151728	-0.265341	-0.0743405	-0.092066	-0.0806145	-0.0544495	-0.24588	-0.128227	-0.00590756	-0.0821718	-0.288692	-0.156136	-0.262992	-0.321668	-0.117521	-0.086531	-0.2063	0.138531	-0.0243673	-0.347253	-0.23391
CXCL5	C-X-C motif chemokine ligand 5	chemokine	signaling	yes	yes	Activating	up	0.550312	0.0464956	1.84053	23.3704	8.88574	no	no	yes	no	no	no	no	yes	2	61	1	17.4286	79.4286	-0.0397083	1.2786	-1.50632	-0.668758	-1.26216	0.674065	1.0373	0.0653802	1.90582	0.550312	0.1053	1.24458	0.759729	0.223414	1.36977	0.993477	-0.30647	1.81528	-0.130503	0.918049	1.29979	0.512972	0.272317	1.67992
MAP3K20	mitogen-activated protein kinase kinase kinase 20	enzyme	signaling	no	no	Activating	down	-0.195013	0.0366858	24.9284	55.6595	33.3848	no	yes	no	no	no	no	no	yes	2	33	9	17.4286	59.4286	0.0151224	-0.768707	-0.175117	-0.344731	-0.283641	-0.577287	0.283881	-0.195013	0.241133	-0.195656	-0.194681	-0.0568149	-0.358214	0.375417	0.462879	-0.287304	-0.53725	-0.234643	-0.0990739	-0.294905	0.0598442	-0.207622	-0.144764	0.0925752
S100A8	S100 calcium binding protein A8	adaptor protein	signaling	yes	yes	Activating	down	-0.206007	0.00223878	209.151	938.108	434.358	no	no	no	no	no	no	no	yes	1	38	51	8.7143	97.7143	0.0413353	-0.0761243	-0.197763	-0.262523	-0.395508	-0.285375	0.0589856	-0.0296662	-0.269446	-0.32461	-0.0674207	-0.0831061	-0.280297	-0.206007	-0.168196	-0.384816	-0.212759	-0.0269896	-0.143848	-0.240506	0.156377	0.252465	-0.260996	-0.322097
S100A9	S100 calcium binding protein A9	adaptor protein	signaling	yes	yes	Activating	down	-0.190324	0.00786152	445.202	1778.78	1099.47	no	no	no	no	no	no	no	yes	1	30	60	8.7143	98.7143	0.0243098	-0.235008	-0.335314	-0.185758	-0.457592	0.0584014	0.00984452	0.0888842	-0.299306	-0.279539	-0.00217649	-0.229772	0.0299508	-0.13001	-0.231791	-0.327439	-0.253308	-0.190324	-0.17968	-0.186902	0.187942	0.356394	-0.305622	-0.31614
TUBA4A	tubulin alpha 4a	structural protein	structural	no	yes	Activating	up	0.212122	0.0113762	56.5894	108.407	78.8991	no	no	no	yes	no	no	yes	no	2	39	25	17.4286	81.4286	0.418673	0.759225	-0.0689179	-0.00768569	-0.573779	0.445653	-0.0391489	0.183101	0.308121	0.0340659	0.0526207	0.34549	0.267992	0.375417	-0.0267976	0.406394	0.242829	0.352872	0.426299	0.0766412	0.169499	0.414512	0.212122	-0.0587598
GADD45A	growth arrest and DNA damage inducible alpha	adaptor protein	signaling	yes	yes	Activating	up	0.294424	0.0243883	6.77447	40.5093	11.4792	no	no	no	no	no	no	yes	no	1	47	3	8.7143	58.7143	0.575951	0.294424	1.41651	0.865116	0.0579236	0.816678	-0.253113	-0.184366	-0.126599	0.249402	0.434329	-0.0997109	0.163084	1.28231	-0.437586	0.901398	-0.695512	-0.302194	0.428581	0.227377	0.325153	0.400762	0.863769	-0.379228
GADD45B	growth arrest and DNA damage inducible beta	adaptor protein	signaling	yes	yes	Activating	down	-0.202727	0.0383922	27.7339	87.7006	46.4936	no	no	no	no	no	no	yes	no	1	36	13	8.7143	57.7143	-0.303693	0.399614	-0.00180367	-0.201998	-0.237784	0.526548	-0.195923	-0.376191	-0.102352	-0.202727	-0.184686	-0.0522844	-0.171135	-1.05489	-0.333249	0.225208	-0.720114	-0.258213	-0.179665	-0.580889	-0.230235	-0.204351	-0.372605	-0.737862
CSF2RB	colony stimulating factor 2 receptor subunit beta	receptor	signaling	yes	yes	Activating	down	-0.131831	0.0120677	108.167	210.585	142.672	no	no	no	no	no	no	yes	no	1	15	34	8.7143	57.7143	0.0722302	-0.206828	-0.111987	-0.189428	-0.0508477	0.0809298	-0.203871	-0.216152	-0.255074	-0.0119673	-0.270829	0.0976114	-0.217415	-0.0205116	-0.079773	-0.302231	-0.131831	-0.253033	-0.114284	-0.312163	0.0154089	0.0770809	-0.504822	-0.00883247
CTSZ	cathepsin Z	enzyme	signaling, ECM remodeling	yes	yes	Inhibitory/activating	mixed	-0.159297	0.0241534	174.908	349.166	264.656	no	no	no	no	no	no	yes	no	1	22	45	8.7143	75.7143	-0.0996509	-0.299477	-0.159297	-0.276582	-0.217812	0.378908	-0.201943	-0.0344213	-0.0803056	-0.20262	-0.327424	-0.0779522	0.0790743	-0.0912216	-0.172624	-0.184149	-0.250727	-0.233453	-0.0395677	-0.149414	-0.03838	0.267496	-0.267853	-0.410578
CLEC4D	C-type lectin domain family 4 member D	receptor	signaling	yes	yes	Activating	down	-0.440256	0.00137417	8.34016	44.3682	19.7177	no	no	no	yes	no	yes	no	no	2	57	6	17.4286	80.4286	0.358612	0.252604	-1.61324	-0.51478	-0.649003	-0.53374	0.00689405	-0.941069	0.0433258	-0.416221	-0.0605619	0.0177883	-0.482713	-0.431938	-0.293196	-0.59773	-0.821043	-0.503326	-0.440256	-0.479813	0.161055	-0.741482	-0.439892	0.215875
KSR1	kinase suppressor of ras 1	adaptor protein	signaling	yes	yes	Activating	down	-0.144933	0.0177107	57.4609	114.472	86.6446	no	no	no	no	no	yes	no	no	1	19	27	8.7143	54.7143	0.046876	0.423649	-0.735494	-0.189399	-0.144933	0.319383	-0.399697	-0.103746	-0.0764135	-0.180611	-0.00753606	-0.197363	-0.0391712	-0.186462	-0.649596	-0.303054	-0.0274939	-0.054529	0.00787295	-0.0741553	-0.154455	-0.388915	-0.253568	-0.382155
BCL3	BCL3 transcription coactivator	transcription factor	gene expression	yes	yes	Inhibitory	up	-0.220092	0.00481558	25.0434	77.535	50.3886	no	no	no	no	no	yes	no	no	1	40	16	8.7143	64.7143	-0.477192	0.0791805	0.0653832	-0.209165	-0.184193	0.288484	-0.524296	-0.612928	-0.804671	-0.124992	-0.552656	-0.134029	-0.295577	-0.670976	-0.220092	0.300229	-0.301036	-0.276237	-0.210458	-0.17771	-0.536657	-0.498189	-0.0950826	-0.905006
RELB	RELB proto-oncogene, NF-kB subunit	transcription factor	gene expression	yes	yes	Activating	down	-0.114006	0.0385778	27.9891	52.4063	39.647	no	no	no	no	no	yes	no	no	1	11	10	8.7143	29.7143	-0.107192	0.09238	-0.114006	0.16692	-0.238864	0.109555	-0.177562	-0.256548	-0.254923	-0.258712	-0.145295	-0.0476514	-0.00552836	-0.0973359	0.259345	-0.0994349	-0.0356371	-0.138639	-0.166422	-0.392019	-0.270111	-0.125728	-0.106604	-0.410488
RIPK2	receptor interacting serine/threonine kinase 2	enzyme	signaling	yes	yes	Activating	down	-0.15169	0.00410105	31.4874	92.388	55.3292	no	yes	no	no	yes	no	no	no	2	21	20	17.4286	58.4286	-0.123868	0.490902	0.0421135	-0.0512034	0.0165933	-0.0868425	-0.0238846	-0.171497	-0.15169	-0.261575	-0.320483	-0.246426	-0.254777	-0.614315	-0.280213	-0.106192	-0.323543	-0.210077	-0.205769	-0.393412	-0.143301	-0.12821	-0.126953	-0.0534397
NLRC3	NLR family CARD domain containing 3	adaptor protein	signaling	no	no	Inhibitory	down	0.09091	0.0377386	138.019	257.563	211.626	no	yes	no	no	yes	no	no	no	2	4	40	17.4286	61.4286	0.23529	0.0490483	0.0389975	0.103677	0.189628	0.421534	0.0751635	-0.0888233	0.102883	0.00625349	0.0893906	0.122146	0.124882	-0.0190835	0.09091	0.130996	0.0842064	0.208601	0.229309	0.210058	-0.034167	-0.0601079	-0.043685	-0.0950563
MEFV	MEFV innate immunity regulator, pyrin	enzyme	signaling	yes	yes	Inhibitory/activating	mixed	-0.11177	0.0130098	100.092	265.994	166.479	no	no	no	no	yes	no	no	no	1	9	37	8.7143	54.7143	-0.0767681	-0.500756	-0.375044	-0.127107	-0.155356	-0.0518061	-0.239292	-0.0355753	-0.0365891	-0.13521	-0.113759	0.00293543	-0.0614606	-0.11177	0.0766961	-0.358972	-0.106445	0.0390358	0.149164	-0.242952	0.0740482	0.00192367	-0.32921	-0.306983
NAMPT	nicotinamide phosphoribosyltransferase	enzyme	metabolism	yes	yes	Activating	down	-0.367446	0.0158095	179.749	1308.92	656.226	no	no	no	no	yes	no	no	no	1	52	57	8.7143	117.714	0.0727113	-0.114382	0.196218	0.238149	0.170479	-0.340096	-0.465337	-1.08941	-0.372356	-0.586467	0.0767028	-0.418408	-1.14108	-0.299038	-0.721225	-0.00919463	-0.367446	0.145928	-0.934824	-0.79125	-0.258995	-0.849162	-0.024622	-0.455257
NLRP12	NLR family pyrin domain containing 12	adaptor protein	signaling	yes	yes	Inhibitory/activating	mixed	-0.145569	0.0260246	35.1453	129.354	66.3881	no	no	no	no	yes	no	no	no	1	20	23	8.7143	51.7143	0.100613	-1.06505	-0.622172	0.0773871	-0.198768	0.164915	-0.241003	-0.0412108	-0.281877	-0.457608	-0.212085	0.0940125	0.132157	-0.262013	0.198258	-0.593464	-0.11055	-0.0282516	-0.0551588	0.0290806	0.0256221	-0.426398	-0.145569	-0.565567
CD14	CD14 molecule	receptor	signaling	yes	yes	Activating	down	-0.200164	0.000509964	188.924	681.537	361.664	no	yes	no	yes	no	no	no	no	2	35	49	17.4286	101.429	-0.142011	-0.200164	-0.517345	-0.151958	-0.513853	-0.0512186	-0.167453	-0.346584	-0.35517	-0.529042	-0.418843	-0.00924793	-0.0429739	-0.276255	0.0144182	-0.463316	-0.152586	-0.0298246	0.0764208	-0.41017	-0.0500375	-0.0651014	-0.573915	-1.00353
ITGB3	integrin subunit beta 3	receptor	signaling, ECM remodeling	yes	yes	Activating	up	0.446055	0.043289	42.8162	276.414	104.022	yes	no	no	yes	no	no	no	no	2	58	30	17.4286	105.429	0.123518	1.61158	0.06085	-0.312227	-1.02994	0.509496	0.235405	-0.0396364	0.930596	0.461945	0.138104	1.05766	0.560292	0.22984	0.936196	0.851038	0.178957	1.27082	0.446055	0.588784	1.18449	0.332828	0.102973	0.973933
FCGR2A	Fc gamma receptor IIa	receptor	signaling	yes	yes	Activating	down	-0.177311	0.0057649	47.5439	109.858	73.3727	yes	no	no	yes	no	no	no	no	2	26	24	17.4286	67.4286	-0.0254594	-0.109966	-0.037209	-0.258767	-0.390242	-0.270228	-0.221065	-0.229929	0.133928	-0.167951	-0.177311	-0.20682	-0.0807382	0.0828636	0.0896614	-0.268394	-0.531536	-0.334215	-0.243406	-0.160826	0.117918	0.0950688	-0.567526	0.0499496
ITGA2B	integrin subunit alpha 2b	receptor	signaling, ECM remodeling	no	yes	Activating	up	0.379742	0.0455794	32.1238	177.798	64.8433	yes	no	no	yes	no	no	no	no	2	54	21	17.4286	92.4286	0.175626	1.2817	0.218779	-0.14336	-1.18774	0.749877	0.113015	-0.105188	0.26768	0.382805	-0.0150673	1.2659	0.631726	0.244173	1.03056	0.761822	0.335076	1.26057	0.595602	0.585679	1.21868	0.12433	0.379742	0.384629
ITGB5	integrin subunit beta 5	receptor	signaling, ECM remodeling	yes	yes	Activating	up	0.320327	0.0220647	7.28786	34.1982	15.3108	no	no	no	yes	no	no	no	no	1	51	5	8.7143	64.7143	0.135378	1.50742	0.0872013	0.246545	-0.70914	0.642678	0.0366261	-0.200759	0.703476	0.279634	0.0465224	0.888611	0.307426	0.338891	0.369769	0.431738	-0.56647	1.10794	0.517675	0.600859	1.05413	0.320327	-0.241596	0.594709
ATP6V0B	ATPase H+ transporting V0 subunit b	transporter	transport	yes	yes	Activating	down	-0.189873	0.00497188	63.1469	123.008	92.0265	no	no	no	yes	no	no	no	no	1	29	29	8.7143	66.7143	-0.504127	-0.196656	-0.411024	-0.116433	-0.301601	-0.302476	-0.226318	-0.147264	-0.330133	-0.158877	-0.069	-0.169612	0.0809504	-0.391093	0.104425	-0.189873	-0.255589	0.0607779	-0.116828	-0.235691	0.0478196	0.155519	-0.310553	-0.343405
HLA-DQB1	major histocompatibility complex, class II, DQ beta 1	receptor	signaling	yes	yes	Activating	down	-0.144459	0.0436597	0	564.964	180.163	no	no	no	yes	no	no	no	no	1	18	39	8.7143	65.7143	-0.534473	0.620156	0.0479597	-0.190159	-0.269553	-1.46626	-0.100284	-0.119835	-0.166128	-0.0159848	-0.306547	-0.022063	-0.108454		-0.126837	-0.370445	-0.16208	0.473591	0.10075	-0.355266	-0.293052	0.149924	-0.318735	-0.528612
THBS1	thrombospondin 1	cell adhesion protein	signaling, ECM remodeling	yes	yes	Activating	down	-0.505686	0.00972299	143.302	3712.08	511.15	no	no	no	yes	no	no	no	no	1	60	53	8.7143	121.714	-0.564175	0.516856	-0.398397	-0.0536187	-0.683357	0.292164	-1.11417	-0.34987	-0.505686	-0.736499	0.267021	-1.27784	-0.53794	-1.33704	-0.647902	-0.239574	-0.393405	0.281764	-0.726898	-1.85416	-0.902177	-0.855727	-0.390266	-0.460617
TUBB1	tubulin beta 1 class VI	structural protein	structural	no	yes	Activating	up	0.459836	0.0314465	108.131	451.504	221.95	no	no	no	yes	no	no	no	no	1	59	41	8.7143	108.714	0.138022	1.37511	0.173749	-0.31022	-1.1916	0.878809	0.356837	-0.226337	0.578917	0.482987	0.102132	1.23112	0.578426	0.332934	0.936624	0.85017	0.461544	1.40841	0.423528	0.459836	1.06905	0.407758	0.0529147	0.779441
TUBB4B	tubulin beta 4B class IVb	structural protein	structural	no	yes	Activating	up	0.113708	0.0366858	30.23	88.8815	48.3061	no	no	no	yes	no	no	no	no	1	10	14	8.7143	32.7143	0.25694	0.166874	-0.112545	0.29134	0.070779	0.486687	0.113708	0.0440467	-0.0222626	0.169671	0.0623261	0.0684496	0.183368	0.0383821	-0.202702	-0.0648558	0.287333	0.637216	0.517196	0.140442	-0.0409948	0.248759	-0.00692241	-0.155332
ARRB2	arrestin beta 2	adaptor protein	signaling	no	yes	Inhibitory	up	-0.0749577	0.0191894	224.772	495.467	354.075	no	yes	yes	no	no	no	no	no	2	1	48	17.4286	66.4286	-0.0987365	-0.050282	-0.383979	-0.309302	-0.267403	0.227137	-0.344558	0.0386916	-0.0857655	-0.263166	-0.0749577	0.0135012	-0.0427663	0.0569281	0.0385235	-0.0304392	-0.210851	-0.202952	0.078971	-0.0514818	0.0290598	-0.25421	-0.363035	-0.54982
PLCE1	phospholipase C epsilon 1	enzyme	signaling	no	yes	Activating	up	0.0770138	0.0436597	8.30847	22.7293	14.3362	yes	no	yes	no	no	no	no	no	2	2	4	17.4286	23.4286	-0.0269893	-0.399473	0.0241915	0.20907	0.470578	-0.330741	0.604283	-0.0623754	-0.0334898	0.382731	0.213824	0.20645	0.139339	-0.209545	-0.367196	0.0770138	-0.142971	0.272451	-0.164669	0.518779	0.477528	-0.0766298	0.503524	0.465004
THEM4	thioesterase superfamily member 4	enzyme	metabolism	yes	yes	Inhibitory	down	0.0974714	0.0387795	31.316	90.5503	53.5851	no	no	yes	no	no	no	no	no	1	6	19	8.7143	33.7143	0.0548025	0.21058	0.0587647	0.246176	0.166788	0.0894692	0.146923	-0.132454	-0.152594	0.313703	0.281716	0.215749	0.0974714	-0.0121397	0.0692149	-0.0639236	0.188738	0.0732898	0.193027	0.218486	0.219134	0.0352187	0.140076	0.0269132
CCR7	C-C motif chemokine receptor 7	receptor	signaling	yes	yes	Activating	up	0.172989	0.00273347	98.7785	506.367	259.182	no	no	yes	no	no	no	no	no	1	25	44	8.7143	77.7143	0.239029	0.172989	0.12186	0.0274227	-0.0839059	0.312755	0.0614209	0.172708	0.248768	-0.036649	0.0641046	0.409864	0.314738	0.101556	0.220788	0.204348	0.323279	0.0927606	0.22385	0.42805	0.1385	0.488069	0.254816	-0.279539
FGR	FGR proto-oncogene, Src family tyrosine kinase	enzyme	signaling	yes	yes	Activating	down	-0.0996606	0.0314465	307.338	711.478	529.07	no	no	yes	no	no	no	no	no	1	7	54	8.7143	69.7143	-0.185146	-0.216708	-0.219511	-0.0422692	-0.22738	0.255013	-0.379249	0.0768604	-0.0753739	-0.0527542	-0.181311	-0.081133	0.015639	0.0829836	-0.203786	-0.271772	0.085484	0.00180277	0.0655029	-0.152645	-0.0996606	-0.100097	-0.367677	-0.429698
GNG11	G protein subunit gamma 11	adaptor protein	signaling	yes	yes	Activating	up	0.37268	0.0485859	10.6694	52.2837	23.7778	no	no	yes	no	no	no	no	no	1	53	7	8.7143	68.7143	0.150025	1.02679	0.34612	-0.285247	-1.05933	-0.060115	0.365781	-0.230712	0.664814	0.611846	0.12184	1.102	0.304338	0.58487	0.600382	0.918271	0.427985	1.46354	-0.0518101	0.738825	1.58289	0.37268	0.361514	1.14318
CX3CR1	C-X3-C motif chemokine receptor 1	receptor	signaling	yes	yes	Activating	up	0.0960598	0.0447071	112.994	484.608	290.918	no	no	yes	no	no	no	no	no	1	5	46	8.7143	59.7143	0.0960598	-0.239816	0.575624	0.0510364	0.296549	0.0871285	0.2752	0.469742	-0.06816	0.322116	0.0696662	-0.47525	0.255278	0.275034	0.0103665	0.0873119	0.16854	0.47832	-0.0336018	0.0512883	-0.0981693	0.370883	-0.187564	0.3089
ADCY9	adenylate cyclase 9	enzyme	signaling	yes	yes	Activating	down	-0.165041	0.0288328	24.8146	84.0079	50.4905	no	no	yes	no	no	no	no	no	1	24	17	8.7143	49.7143	-0.376664	-0.352167	-0.366598	-0.233757	0.0488773	0.155889	-0.431055	0.161748	-0.0459808	-0.359698	-0.156193	-0.183252	-0.165041	-0.0238531	0.297201	-0.000349797	-0.584343	-0.109718	-0.10781	0.0676747	-0.188755	-0.500506	-0.338707	-0.597845
CXCR4	C-X-C motif chemokine receptor 4	receptor	signaling	yes	yes	Activating	down	-0.31412	0.00395566	597.218	2058.83	1195.36	no	no	yes	no	no	no	no	no	1	50	61	8.7143	119.714	-0.316784	0.0911921	0.200188	-0.3626	-0.258505	0.189807	-0.49937	-0.443559	-0.646687	-0.579591	0.0242323	-0.420642	-0.64716	-0.0355277	-0.274547	0.190258	-0.159764	-0.31412	-0.385071	-0.370411	-0.397474	0.0393494	-0.166173	-0.783996
DDX3X	DEAD-box helicase 3 X-linked	adaptor protein	signaling	yes	yes	Activating	down	-0.081868	0.010268	674.252	1496.3	1039.79	no	yes	no	no	no	no	no	no	1	3	59	8.7143	70.7143	-0.0527931	-0.133662	0.00736403	-0.143062	-0.081868	-0.293946	0.0198168	-0.17343	-0.0404985	-0.0472435	0.00463431	-0.0519066	-0.193234	-0.243569	-0.0618194	-0.105217	-0.252715	0.00796273	-0.236728	-0.181839	-0.0267801	-0.00339894	-0.316924	0.135533
PELI1	pellino E3 ubiquitin protein ligase 1	adaptor protein	signaling	yes	no	Activating	down	-0.183611	0.00255335	74.6018	222.785	145.403	no	yes	no	no	no	no	no	no	1	28	35	8.7143	71.7143	-0.188894	-0.158465	-0.312344	0.106708	0.0604746	-0.153285	-0.530475	0.0982881	-0.182452	-0.0718254	0.140846	-0.39365	-0.440892	-0.216498	0.0478412	-0.359204	-0.226682	-0.416463	-0.35321	-0.183611	-0.0188804	-0.409861	-0.120337	0.104552
IRF5	interferon regulatory factor 5	transcription factor	gene expression	yes	yes	Activating	down	-0.133551	0.0390599	51.2324	119.766	90.7806	no	yes	no	no	no	no	no	no	1	16	28	8.7143	52.7143	-0.205766	0.0322432	-0.324351	-0.414699	-0.133551	-0.202948	-0.0933563	-0.0860655	-0.181566	0.0364081	-0.144066	-0.10564	-0.0955985	-0.322792	0.133089	-0.324376	-0.000749038	0.111813	0.140406	-0.199308	0.09474	0.0391394	-0.566611	-0.139425
PELI2	pellino E3 ubiquitin protein ligase family member 2	adaptor protein	signaling	yes	no	Activating	down	-0.191514	0.00793994	52.4239	115.308	85.2588	no	yes	no	no	no	no	no	no	1	31	26	8.7143	65.7143	-0.0736217	0.270378	-0.0776881	-0.303189	-0.236503	-0.2089	-0.0323891	-0.384303	-0.23871	-0.271993	-0.252532	-0.191514	-0.0615215	0.00102157	0.220308	-0.017094	-0.262641	-0.172414	-0.174322	-0.485252	0.245514	-0.397794	-0.274134	0.139948
TREM1	triggering receptor expressed on myeloid cells 1	receptor	signaling	yes	no	Activating	down	-0.195416	0.0310738	60.8895	274.347	157.843	no	yes	no	no	no	no	no	no	1	34	36	8.7143	78.7143	-0.0284157	-0.0875291	-0.0931654	-0.296434	0.132469	-0.0552976	-0.466323	-0.776466	0.234282	-0.591645	0.0260493	-0.26247	-0.519992	0.235559	-0.45822	0.300913	-0.0727621	0.241921	-0.392713	-0.550373	-0.0558385	-0.327956	-0.494882	-0.844612
PADI4	peptidyl arginine deiminase 4	enzyme	gene expression	yes	yes	Activating	down	-0.247607	0.0215596	7.97825	58.6695	28.9992	yes	no	no	no	no	no	no	no	1	43	8	8.7143	59.7143	-0.0813004	-0.399473	-0.805883	-0.247607	-0.515536	0.0690757	-0.196698	-0.366156	-0.2609	-0.462339	-0.34611	0.0591917	0.0909345	-0.27666	-0.234559	-0.332672	-0.406006	-0.238428	0.1756	-0.191249	0.210076	0.187731	0.0105504	-0.662798
AQP9	aquaporin 9	channel	transport	yes	yes	Activating	down	-0.302912	5.21761e-05	25.76	91.8247	53.4213	yes	no	no	no	no	no	no	no	1	48	18	8.7143	74.7143	-0.391083	0.108674	0.0539389	-0.451947	-0.317521	-0.370659	-0.130955	-0.569859	-0.206034	-0.534285	-0.234317	-0.355031	-0.196347	-0.396555	-0.188226	-0.124955	-0.302912	-0.137844	-0.478788	-0.181683	0.209077	-0.422351	-0.264457	-0.481093
C5AR1	complement C5a receptor 1	receptor	signaling	yes	yes	Activating	down	-0.159389	0.00281691	97.59	487.459	227.137	yes	no	no	no	no	no	no	no	1	23	42	8.7143	73.7143	-0.403239	-0.109543	0.109454	0.0492455	-0.0663645	0.121115	-0.091761	-0.340283	-0.159389	-0.309773	0.00519187	-0.512651	-0.407843	-9.20513e-05	-0.142419	-0.100312	-0.315942	-0.312033	-0.329205	-0.609148	-0.16353	0.17421	-0.19584	-0.724706
FPR1	formyl peptide receptor 1	receptor	signaling	yes	yes	Activating	down	-0.203698	0.00243665	54.0066	260.827	173.274	yes	no	no	no	no	no	no	no	1	37	38	8.7143	83.7143	-0.525095	0.131042	0.140677	-0.000827988	-0.282269	-0.0645226	-0.321894	-0.143375	-0.615346	-0.432651	-0.262815	-0.00219097	-0.284575	-0.161956	-0.203698	-0.224408	-0.178595	0.116338	-0.0746715	-0.386608	0.0153799	0.120031	-0.204617	-0.56979
PADI2	peptidyl arginine deiminase 2	enzyme	metabolism	yes	no	Activating	down	-0.221581	0.0127206	13.1948	97.4746	49.4533	yes	no	no	no	no	no	no	no	1	41	15	8.7143	64.7143	0.167935	-0.650017	0.270738	-0.412418	-0.51742	-0.288986	-0.0240256	-0.41931	-0.126599	-0.686364	-0.446045	0.0359291	0.156523	-0.278808	-0.165152	-0.452907	-0.221581	0.0957862	0.194459	-0.152855	0.137202	0.185086	-0.325857	-0.680651
CLCN3	chloride voltage-gated channel 3	channel	transport	no	yes	Activating	up	0.136867	0.0455753	75.7303	150.609	110.658	yes	no	no	no	no	no	no	no	1	17	31	8.7143	56.7143	0.0313369	0.0661905	0.358236	0.136073	-0.158921	-0.0950845	0.136867	0.0338399	0.291544	0.113837	0.145315	0.34885	0.143809	0.182772	-0.019273	0.224127	0.167986	0.18475	-0.253765	0.186187	0.334955	0.11848	0.111337	0.445159
H2AC6	H2A clustered histone 6	chromatin protein	gene expression	no	yes	Activating	up	0.310526	0.0329151	81.0317	188.507	120.933	yes	no	no	no	no	no	no	no	1	49	32	8.7143	89.7143	0.0362131	0.929309	0.310526	-0.313468	-0.568804	0.498896	0.424959	-0.277075	0.187987	0.261343	-0.155687	0.562594	0.350159	0.400952	0.24866	0.550034	0.138991	0.647722	0.213243	0.402631	0.869108	0.755763	0.0591256	0.344763
SLC25A4	solute carrier family 25 member 4	transporter	transport	no	yes	Activating	up	0.254856	0.0158007	3.77731	14.7291	9.23579	yes	no	no	no	no	no	no	no	1	45	2	8.7143	55.7143	0.362149	-1.24747	0.971724	0.691418	0.508237	0.113168	0.225119	0.0407181	1.57384	0.254856	-0.0389419	0.448564	0.0909345	0.737987	0.140951	0.0681791	0.0534261	0.473591	0.531939	0.47835	0.0522027	0.273705	0.0954393	0.0660636
[truncated: 51 more columns]

## Sheet: Arkusz2
	NET FORMATION	TLR	CHEMOKINE	PHAGOSOME	NRL	CLR	APOPTOSIS	IL17
	0.101725	0.101725	0.101725	-0.128227	0.101725	0.101725	0.101725	0.101725				665.946	459.958	730.57	100.167	1461.95	488.393	61.2308	234.099	42.6516	55.7378	393.881					665.946	459.958	730.57	100.167	1461.95	488.393	61.2308	234.099	42.6516	55.7378	393.881
	-0.128444	-0.128444	-0.128444	-0.200164	0.243631	0.243631	0.243631	0.243631				704.667	345.78	547.114	73.6178	1033.16	431.389	68.8772	219.738	30.1164	55.771	379.522					556.558	391.874	833.033	69.72	1574.71	734.464	49.2848	139.44	24.0414	64.9117	318.548
	-0.127917	0.243631	0.243631	-0.182555	-0.127917	-0.25434	-0.292045	-0.292045				556.558	391.874	833.033	69.72	1574.71	734.464	49.2848	139.44	24.0414	64.9117	318.548					554.827	421.86	785.367	54.5261	1205.31	618.919	110.009	224.8	27.7413	48.7865	400.814
	-0.182555	-0.25434	0.0749577	0.446055	-0.25434	-0.292045	-0.427067	-0.427067				524.015	423.769	853.005	40.0985	1861.85	720.862	38.2759	106.626	20.0493	49.2118	256.995					712.948	343.241	426.914	44.3869	941.086	613.698	172.31	252.399	30.0508	70.0266	339.657
	-0.128227	-0.292045	-0.127917	-0.177311	-0.292045	-0.427067	-0.128444	0.393758				554.827	421.86	785.367	54.5261	1205.31	618.919	110.009	224.8	27.7413	48.7865	400.814					693.306	363.621	556.537	47.3036	635.719	559.005	298.835	346.756	38.4599	69.1044	541.112
	0.243631	-0.427067	-0.128227	0.379742	-0.427067	-0.182555	0.212122	0.550312				524.203	341.443	797.796	27.3593	1280.41	740.889	158.684	198.081	27.3593	62.3791	370.991					618.574	382.386	585.928	104.752	1421.95	803.664	50.2467	340.088	52.2339	82.0412	388.347
	-0.192562	0.393758	-0.192562	-0.440256	0.393758	-0.440256	0.294424	-0.195013				712.948	343.241	426.914	44.3869	941.086	613.698	172.31	252.399	30.0508	70.0266	339.657					576.762	379.124	509.229	89.662	1262.9	488.372	90.5523	141.679	37.6453	54.0516	349.491
	-0.247607	-0.081868	0.0770138	0.320327	-0.15169	-0.128444	-0.202727	-0.206007				628.07	333.921	427.552	33.1436	903.162	601.555	145.832	188.918	33.1436	56.344	305.749					406.818	151.475	245.389	15.1475	321.776	447.5	112.957	162.944	46.308	47.1736	258.373
	0.446055	-0.183611	-0.0974714	-0.189873	-0.09091	-0.192562	-0.131831	-0.190324				693.306	363.621	556.537	47.3036	635.719	559.005	298.835	346.756	38.4599	69.1044	541.112					407.338	345.331	539.937	29.5725	421.647	484.608	141.185	234.672	41.9739	80.132	446.45
	-0.302912	-0.15169	0.172989	-0.144459		-0.144933						663.278	314.781	566.325	37.4939	632.08	526.313	329.051	314.501	35.3953	63.6557	450.206					369.708	226.391	466.714	36.5064	303.661	353.067	207.686	226.391	31.7335	84.8805	562.172
	-0.159389	-0.200164	-0.0996606	-0.505686	-0.367446	0.220092						618.574	382.386	585.928	104.752	1421.95	803.664	50.2467	340.088	52.2339	82.0412	388.347					494.855	267.697	404.432	32.9812	352.211	437.825	214.103	281.989	43.2878	83.6897	473.417
	-0.177311	-0.133551	0.37268	0.212122		-0.114006						586.313	392.131	819.537	85.2757	1346.26	714.056	50.001	286.992	36.3021	65.4123	368.843					474.635	336.229	557.374	73.1066	893.299	545.612	147.633	339.575	32.8523	66.6172	435.8
	-0.203698	-0.191514	0.0960598	0.459836								576.762	379.124	509.229	89.662	1262.9	488.372	90.5523	141.679	37.6453	54.0516	349.491					552.252	202.767	471.673	20.1835	807.651	804.39	108.37	268.441	46.8878	66.1398	246.705
	-0.221581	-0.195416	-0.165041	0.113708								547.006	319.519	354.976	47.8083	899.99	462.146	125.895	166.532	31.8722	40.2386	327.885					485.746	475.529	702.149	32.5069	946.415	570.264	67.8001	216.403	47.3672	71.5151	439.307
	0.136867	0.0749577	0.550312									406.818	151.475	245.389	15.1475	321.776	447.5	112.957	162.944	46.308	47.1736	258.373					392.033	252.153	373.628	28.5282	608.295	401.235	148.163	191.415	32.2093	51.5348	453.691
	0.310526	-0.195013	-0.31412									324.118	140.921	205.164	19.6874	209.516	416.13	142.993	154.806	40.4111	50.1512	244.332					692.688	475.592	699.572	54.3211	1197.61	768.228	110.434	303.01	38.949	66.1095	367.516
	0.379742	-0.09091										407.338	345.331	539.937	29.5725	421.647	484.608	141.185	234.672	41.9739	80.132	446.45					410.09	459.301	626.617	75.4565	1415.08	550.067	44.8365	153.1	37.1815	28.4329	326.978
	0.0770138											406.321	209.714	368.747	21.8452	269.133	430.788	225.443	206.219	34.0785	82.138	429.914					407.511	273.037	299.235	43.6132	873.779	559.703	73.9002	163.398	37.5558	40.736	275.914
	0.254856											369.708	226.391	466.714	36.5064	303.661	353.067	207.686	226.391	31.7335	84.8805	562.172					418.814	264.798	244.803	32.2442	732.969	540.405	119.97	164.283	29.7223	57.2829	302.086
	-0.121784	-1.71156	0.435926	-0.0367396	-0.972301	-1.61076	-0.330211	-0.0210308				353.036	196.405	369.537	33.3704	231.13	343.801	236.671	220.54	33.8629	74.129	474.081					779.667	309.828	504.98	54.1864	634.679	537.975	193.274	395.534	44.9318	70.1473	505.919
												494.855	267.697	404.432	32.9812	352.211	437.825	214.103	281.989	43.2878	83.6897	473.417					612.293	271.079	561.428	46.0913	965.486	836.76	148.169	284.794	41.1436	74.3883	375.935
												523.044	259.242	363.46	31.7539	427.293	460.187	191.5	278.62	47.0609	78.6519	433.156					589.235	251.936	428.729	44.5914	604.286	573.061	120.97	297.987	46.2762	85.2515	324.158
												474.635	336.229	557.374	73.1066	893.299	545.612	147.633	339.575	32.8523	66.6172	435.8					633.741	251.12	463.544	29.5435	1120.89	974.776	122.349	162.168	41.5857	60.5321	273.438
												518.657	269.958	420.381	42.252	583.907	499.136	176.095	321.303	28.7474	48.4027	434.019					338.888	254.705	465.854	38.6369	362.656	451.482	165.658	171.075	48.0336	59.4754	352.873
												552.252	202.767	471.673	20.1835	807.651	804.39	108.37	268.441	46.8878	66.1398	246.705					692.897	387.392	503.369	65.0286	1156.06	890.947	153.586	297.168	56.8768	76.8856	392.395
												439.524	155.327	346.812	14.1106	494.864	617.339	116.633	211.99	43.5445	54.7889	233.046
												485.746	475.529	702.149	32.5069	946.415	570.264	67.8001	216.403	47.3672	71.5151	439.307
												431.021	337.95	589.153	27.1083	769.874	497.888	126.505	197.89	35.2407	85.8428	359.636
												392.033	252.153	373.628	28.5282	608.295	401.235	148.163	191.415	32.2093	51.5348	453.691
												347.222	227.359	309.17	38.0517	507.039	384.323	179.794	164.574	16.172	39.9543	407.154
												692.688	475.592	699.572	54.3211	1197.61	768.228	110.434	303.01	38.949	66.1095	367.516
												600.264	433.45	803.433	31.0041	1291.6	851.094	142.984	232.592	37.205	56.4154	306.272
												410.09	459.301	626.617	75.4565	1415.08	550.067	44.8365	153.1	37.1815	28.4329	326.978
												402.761	346.639	502.626	56.1225	1014.33	427.521	74.2798	141.132	30.5372	43.7425	261.63
												407.511	273.037	299.235	43.6132	873.779	559.703	73.9002	163.398	37.5558	40.736	275.914
												445.576	210.697	239.61	30.5952	601.496	498.881	113.339	175.686	39.2166	39.2166	254.329
												418.814	264.798	244.803	32.2442	732.969	540.405	119.97	164.283	29.7223	57.2829	302.086
												363.388	233.587	212.606	27.1352	465.775	472.209	141.831	137.355	22.6593	45.5984	284.5
												779.667	309.828	504.98	54.1864	634.679	537.975	193.274	395.534	44.9318	70.1473	505.919
												568.902	213.267	381.486	43.5277	407.146	492.111	211.556	331.305	41.627	64.6264	438.509
												612.293	271.079	561.428	46.0913	965.486	836.76	148.169	284.794	41.1436	74.3883	375.935
												557.871	228.958	392.372	33.5169	581.407	631.31	199.91	315.804	37.39	68.0766	413.823
												589.235	251.936	428.729	44.5914	604.286	573.061	120.97	297.987	46.2762	85.2515	324.158
												531.123	269.958	317.63	29.4	588.962	580.719	163.074	236.849	31.0486	57.5635	318.729
												633.741	251.12	463.544	29.5435	1120.89	974.776	122.349	162.168	41.5857	60.5321	273.438
												512.572	252.684	378.597	24.0161	926.336	793.904	112.876	142.553	31.0494	51.4631	214.944
												338.888	254.705	465.854	38.6369	362.656	451.482	165.658	171.075	48.0336	59.4754	352.873
												315.816	168.199	303.273	22.8339	215.314	468.096	240.078	192.641	56.924	65.929	300.057
												692.897	387.392	503.369	65.0286	1156.06	890.947	153.586	297.168	56.8768	76.8856	392.395
												550.245	325.537	576.505	52.7193	977.211	708.804	118.067	223.305	55.1247	76.9742	344.379

## Sheet: Arkusz1
innate immunity pathway	how many target genes?	sum of median logFC	Net effect
NET FORMATION	19	-0.122	down
TLR	17	-1.71156	down
CHEMOKINE	16	0.435926	down
PHAGOSOME	14	-0.0367396	down
NRL	12	-0.972301	down
CLR	12	-1.61076	down
APOPTOSIS	10	-0.330211	down
IL17	9	-0.0210308	down
